# Supplementary material for: A new interstitial ostracod species of the genus Paracobanocythere from Vietnam, with mitochondrial CO1 sequence data of three Asian species
Source: Zookeys. 2016 Feb 3;(559):17–33. doi: 10.3897/zookeys.559.6751 (PMC4768270; doi:10.3897/zookeys.559.6751)
Supplement: XML Treatment for Paracobanocythere vietnamensis [file zookeys.559.6751-treatment1.xml]

<!DOCTYPE tp:taxon-treatment
  PUBLIC "-//TaxonX//DTD Taxonomic Treatment Publishing DTD v0 20100105//EN" "tax-treatment-NSO.dtd">
<tp:taxon-treatment xmlns:tp="http://www.plazi.org/taxpub"><tp:treatment-meta><kwd-group><label>Taxon classification</label><kwd><named-content content-type="kingdom">Animalia</named-content></kwd><kwd><named-content content-type="order">Podocopida</named-content></kwd><kwd><named-content content-type="family">Cobanocytheridae</named-content></kwd></kwd-group><mixed-citation publication-type="journal"><person-group><name><surname>Tanaka</surname><given-names>Hayato</given-names></name><name><surname>Dung</surname><given-names>Le Doan</given-names></name><name><surname>Higashi</surname><given-names>Ryouichi</given-names></name><name><surname>Tsukagoshi</surname><given-names>Akira</given-names></name></person-group><article-title>A new interstitial ostracod species of the genus <italic><tp:taxon-name><tp:taxon-name-part taxon-name-part-type="genus">Paracobanocythere</tp:taxon-name-part></tp:taxon-name></italic> from Vietnam, with mitochondrial <italic>CO1</italic> sequence data of three Asian species</article-title><source>Zookeys</source><day>3</day><month>2</month><year>2016</year><volume>2016</volume><issue>559</issue><fpage>17</fpage><lpage>33</lpage><pub-id pub-id-type="doi">10.3897/zookeys.559.6751</pub-id></mixed-citation></tp:treatment-meta><tp:nomenclature><tp:taxon-name>
              <tp:taxon-name-part taxon-name-part-type="genus">Paracobanocythere</tp:taxon-name-part>
              <tp:taxon-name-part taxon-name-part-type="species">vietnamensis</tp:taxon-name-part>
              <object-id xmlns:xlink="http://www.w3.org/1999/xlink" content-type="zoobank" xlink:type="simple">http://zoobank.org/EFD9A861-5477-488C-BC70-4B6861FFEB86</object-id>
            </tp:taxon-name><tp:taxon-authority>Tanaka &amp; Le</tp:taxon-authority><tp:taxon-status xmlns:xlink="http://www.w3.org/1999/xlink" xlink:type="simple">sp. n.</tp:taxon-status></tp:nomenclature><tp:treatment-sec sec-type="Type series"><title>Type series.</title><p>Holotype: adult male (<named-content xmlns:xlink="http://www.w3.org/1999/xlink" content-type="dwc:institutional_code" xlink:type="simple">NSMT</named-content>-Cr 24314), right valve length 323 µm, height 107 µm, left valve length 337 µm, height 111 µm, soft parts mounted on a slide and valves preserved in a cardboard cell slide. Paratypes: 11 adult males (<named-content xmlns:xlink="http://www.w3.org/1999/xlink" content-type="dwc:institutional_code" xlink:type="simple">NSMT</named-content>-Cr 24315–24325) and 9 adult females (<named-content xmlns:xlink="http://www.w3.org/1999/xlink" content-type="dwc:institutional_code" xlink:type="simple">NSMT</named-content>-Cr 24326–24334). All specimens were collected by Hayato Tanaka on 21 November 2014.</p></tp:treatment-sec><tp:treatment-sec sec-type="Type locality"><title>Type locality.</title><p>The holotype specimen was collected from Dăm Ngoài Island, Phu Quoc Marine Protected Area in Phu Quoc Island, the southwest Vietnam, <named-content xmlns:xlink="http://www.w3.org/1999/xlink" content-type="dwc:verbatimCoordinates" xlink:type="simple">9°59'42"N, <!--PageBreak-->104°02'17"E</named-content> (Fig. <xref ref-type="fig" rid="F1">1C</xref>); in an interstitial environment at 10 cm below the shoreline sand surface. The substrate consisted mainly of very coarse sand (median grain size is about 2 mm).</p></tp:treatment-sec><tp:treatment-sec sec-type="Diagnosis"><title>Diagnosis.</title><p>Carapace elongate in lateral view and depressed dorsoventrally. Anterior and posterior margins rounded. Carapace surface smooth but with small granular texture visible at high magnification. Sieve-type normal pores with recessed sieve plates and thick rims on carapace surface. Left hemipenis bearing one additional pincer-like structure and one hooked process.</p></tp:treatment-sec><tp:treatment-sec sec-type="Description of adult male"><title>Description of adult male.</title><p>Carapace (Figs <xref ref-type="fig" rid="F2">2A–D, G–H, K, M–O</xref>; <xref ref-type="fig" rid="F3">3</xref>; <xref ref-type="fig" rid="F4">4</xref>). Length and height of left valves greater than those of right valve (Table <xref ref-type="table" rid="T2">2</xref>). Carapace elongated in lateral view and depressed dorso-ventrally. In anterior view, carapace rounded triangular (Fig. <xref ref-type="fig" rid="F2">2K</xref>). Left valve slightly overlapping right valve along anterior and posterior margins. Anterior and posterior margin rounded in lateral view. Marginal infold broad along anterior margin and narrow in posterior area (Fig. <xref ref-type="fig" rid="F2">2C, D</xref>). Anterior vestibulum occupying most of area in marginal infold, containing five and six marginal pore canals in left and right valve, respectively (Fig. <xref ref-type="fig" rid="F3">3</xref>). In both valves a thick, irregular ridge runs diagonally upward across the anterior infold, and three short buttress-like ridges or wrinkles run anteriorly from the upper part of this ridge for additional strength. Adductor muscle scar pattern consisting of row of four elongate closely spaced scars and three frontal scars (Figs <xref ref-type="fig" rid="F2">2O</xref>; <xref ref-type="fig" rid="F3">3</xref>). Carapace surface with faint granular texture visible at high magnification, resulting from close-packed, tiny tubercules (Fig. <xref ref-type="fig" rid="F4">4A</xref>). Sieve type normal pores with recessed sieve plates and thick rims on carapace surface (Fig. <xref ref-type="fig" rid="F4">4</xref>). Pore systems with one bristle. Hingement adont type (Fig. <xref ref-type="fig" rid="F2">2M, N</xref>). Color translucent white; living individuals have brown granular patterns.</p><fig id="F2" position="float" orientation="portrait"><label>Figure 2.</label><caption><p>SEM images of valves and carapace of <italic><tp:taxon-name><tp:taxon-name-part taxon-name-part-type="genus">Paracobanocythere</tp:taxon-name-part> <tp:taxon-name-part taxon-name-part-type="species">vietnamensis</tp:taxon-name-part></tp:taxon-name></italic> sp. n. <bold>A</bold> and <bold>B</bold> male paratype (<named-content xmlns:xlink="http://www.w3.org/1999/xlink" content-type="dwc:institutional_code" xlink:type="simple">NSMT</named-content>-Cr 24315) <bold>C, D, M–O</bold> male, paratype (<named-content xmlns:xlink="http://www.w3.org/1999/xlink" content-type="dwc:institutional_code" xlink:type="simple">NSMT</named-content>-Cr 24316) <bold>E</bold> and <bold>F</bold> female, paratype (<named-content xmlns:xlink="http://www.w3.org/1999/xlink" content-type="dwc:institutional_code" xlink:type="simple">NSMT</named-content>-Cr 24327) <bold>G</bold> male, paratype (<named-content xmlns:xlink="http://www.w3.org/1999/xlink" content-type="dwc:institutional_code" xlink:type="simple">NSMT</named-content>-Cr 24317) <bold>H</bold> male paratype (<named-content xmlns:xlink="http://www.w3.org/1999/xlink" content-type="dwc:institutional_code" xlink:type="simple">NSMT</named-content>-Cr 24318) <bold>I</bold> female, paratype (<named-content xmlns:xlink="http://www.w3.org/1999/xlink" content-type="dwc:institutional_code" xlink:type="simple">NSMT</named-content>-Cr 24328) <bold>J</bold> female, paratype (<named-content xmlns:xlink="http://www.w3.org/1999/xlink" content-type="dwc:institutional_code" xlink:type="simple">NSMT</named-content>-Cr 24329) <bold>K</bold> male, paratype (<named-content xmlns:xlink="http://www.w3.org/1999/xlink" content-type="dwc:institutional_code" xlink:type="simple">NSMT</named-content>-Cr 24319) <bold>L</bold> female, paratype (<named-content xmlns:xlink="http://www.w3.org/1999/xlink" content-type="dwc:institutional_code" xlink:type="simple">NSMT</named-content>-Cr 24330). <bold>A</bold> right external lateral view <bold>B</bold> left external lateral view <bold>C</bold> right internal lateral view, anteroventral margin is slightly damaged <bold>D</bold> left internal lateral view <bold>E</bold> right external lateral view <bold>F</bold> left external lateral view <bold>G</bold> dorsal view <bold>H</bold> ventral view <bold>I</bold> dorsal view <bold>J</bold> ventral view <bold>K</bold> anterior view <bold>L</bold> anterior view <bold>M</bold> hingement part of left valve <bold>N</bold> hingement part of right valve <bold>O</bold> adductor muscle scars of left valve. Scale bar indicates 100 µm (<bold>A–N</bold>) and 40 µm (<bold>O</bold>). Arrows indicate anterior direction.</p></caption><graphic xmlns:xlink="http://www.w3.org/1999/xlink" xlink:href="zookeys-559-017-g002.jpg" position="float" orientation="portrait" xlink:type="simple" id="oo_76092.jpg"/></fig><fig id="F3" position="float" orientation="portrait"><label>Figure 3.</label><caption><p>Valves of <italic><tp:taxon-name><tp:taxon-name-part taxon-name-part-type="genus">Paracobanocythere</tp:taxon-name-part> <tp:taxon-name-part taxon-name-part-type="species">vietnamensis</tp:taxon-name-part></tp:taxon-name></italic> sp. n. Male, holotype (<named-content xmlns:xlink="http://www.w3.org/1999/xlink" content-type="dwc:institutional_code" xlink:type="simple">NSMT</named-content>-Cr 24314). <bold>A</bold> left internal lateral view <bold>B</bold> right internal lateral view. Scale bar indicates 100 µm.</p></caption><graphic xmlns:xlink="http://www.w3.org/1999/xlink" xlink:href="zookeys-559-017-g003.jpg" position="float" orientation="portrait" xlink:type="simple" id="oo_76093.jpg"/></fig><fig id="F4" position="float" orientation="portrait"><label>Figure 4.</label><caption><p>SEM images of the detailed structure of <italic><tp:taxon-name><tp:taxon-name-part taxon-name-part-type="genus">Paracobanocythere</tp:taxon-name-part> <tp:taxon-name-part taxon-name-part-type="species">vietnamensis</tp:taxon-name-part></tp:taxon-name></italic> sp. n. <bold>A</bold> and <bold>B</bold> male paratype (<named-content xmlns:xlink="http://www.w3.org/1999/xlink" content-type="dwc:institutional_code" xlink:type="simple">NSMT</named-content>-Cr 24315) <bold>C</bold> male paratype (<named-content xmlns:xlink="http://www.w3.org/1999/xlink" content-type="dwc:institutional_code" xlink:type="simple">NSMT</named-content>-Cr 24316) <bold>A</bold> three pore systems and small granular texture in external lateral view <bold>B</bold> sieve type normal pore with recessed sieve plate and thick rim <bold>C</bold> internal view of sieve plate of sieve type normal pore. Scale bars indicate 5 µm.</p></caption><graphic xmlns:xlink="http://www.w3.org/1999/xlink" xlink:href="zookeys-559-017-g004.jpg" position="float" orientation="portrait" xlink:type="simple" id="oo_76094.jpg"/></fig><table-wrap id="T2" position="float" orientation="portrait"><label>Table 2.</label><caption><p>Dimensions of valves of <italic><tp:taxon-name><tp:taxon-name-part taxon-name-part-type="genus">Paracobanocythere</tp:taxon-name-part> <tp:taxon-name-part taxon-name-part-type="species">vietnamensis</tp:taxon-name-part></tp:taxon-name></italic> sp. n.</p></caption><table id="TID0E1OAG" rules="all"><tbody><tr><th rowspan="1" colspan="1"/><th rowspan="1" colspan="1"/><th rowspan="1" colspan="1"/><th rowspan="1" colspan="1">Length (µm)</th><th rowspan="1" colspan="1"/><th rowspan="1" colspan="1"/><th rowspan="1" colspan="1">Height (µm)</th><th rowspan="1" colspan="1"/></tr><tr><th rowspan="1" colspan="1"/><th rowspan="1" colspan="1"/><th rowspan="1" colspan="1">Mean</th><th rowspan="1" colspan="1">Observed range</th><th rowspan="1" colspan="1">N</th><th rowspan="1" colspan="1">Mean</th><th rowspan="1" colspan="1">Observed range</th><th rowspan="1" colspan="1">N</th></tr><tr><td rowspan="2" colspan="1">Male</td><td rowspan="1" colspan="1">Right valve</td><td rowspan="1" colspan="1">332</td><td rowspan="1" colspan="1">322–338</td><td rowspan="1" colspan="1">7</td><td rowspan="1" colspan="1">107</td><td rowspan="1" colspan="1">100–111</td><td rowspan="1" colspan="1">7</td></tr><tr><td rowspan="1" colspan="1">Left valve</td><td rowspan="1" colspan="1">337</td><td rowspan="1" colspan="1">325–347</td><td rowspan="1" colspan="1">7</td><td rowspan="1" colspan="1">111</td><td rowspan="1" colspan="1">105–117</td><td rowspan="1" colspan="1">7</td></tr><tr><td rowspan="2" colspan="1">Female</td><td rowspan="1" colspan="1">Right valve</td><td rowspan="1" colspan="1">349</td><td rowspan="1" colspan="1">342–359</td><td rowspan="1" colspan="1">5</td><td rowspan="1" colspan="1">115</td><td rowspan="1" colspan="1">113–119</td><td rowspan="1" colspan="1">5</td></tr><tr><td rowspan="1" colspan="1">Left valve</td><td rowspan="1" colspan="1">354</td><td rowspan="1" colspan="1">346–361</td><td rowspan="1" colspan="1">5</td><td rowspan="1" colspan="1">119</td><td rowspan="1" colspan="1">115–120</td><td rowspan="1" colspan="1">5</td></tr></tbody></table></table-wrap><p>Antennula (Fig. <xref ref-type="fig" rid="F5">5A</xref>). Consists of six articulated podomeres, of which fourth and fifth are incompletely separated. First podomere bare. Second podomere about two and a half times as long as first podomere, with one long posterodistal seta and short setulae on distal end and eight coarser setulae on anterior margin. Third podomere same length as first podomere and bare. Fourth podomeres twice as long, with one long posterodistal seta. Fifth podomere almost as long, with three anterodistal setae of staggered lengths and one posterodistal seta. Sixth podomere long, slender, with three long anterodistal setae and long distal seta fused at its base with distal aesthetasc.</p><fig id="F5" position="float" orientation="portrait"><label>Figure 5.</label><caption><p>Appendages of <italic><tp:taxon-name><tp:taxon-name-part taxon-name-part-type="genus">Paracobanocythere</tp:taxon-name-part> <tp:taxon-name-part taxon-name-part-type="species">vietnamensis</tp:taxon-name-part></tp:taxon-name></italic> sp. n. Male, holotype (<named-content xmlns:xlink="http://www.w3.org/1999/xlink" content-type="dwc:institutional_code" xlink:type="simple">NSMT</named-content>-Cr 24314). <bold>A</bold> antennula <bold>B</bold> antenna <bold>C</bold> mandibula <bold>D</bold> maxillula <bold>E</bold> brush-shaped organ. Scale bar indicates 50 µm (<bold>A–D</bold>) and 25 µm (<bold>E</bold>).</p></caption><graphic xmlns:xlink="http://www.w3.org/1999/xlink" xlink:href="zookeys-559-017-g005.jpg" position="float" orientation="portrait" xlink:type="simple" id="oo_76095.jpg"/></fig><p>Antenna (Fig. <xref ref-type="fig" rid="F5">5B</xref>). Four articulated podomeres. First podomere (basis) bare and slightly triangular, tapering distally, with a long, thick, three-segmented exopodite (spinneret seta) reaching beyond distal claws. Second (first endopodial) podomere with one short seta on posterodistal end. Third podomere with one short and one medium anterodistal setae, one short posteromedial seta, and one short posterodistal seta. Fourth podomere with one long stout posterodistal seta and one curved stout distal claw.</p><p>Mandibula (Fig. <xref ref-type="fig" rid="F5">5C</xref>). Coxa with one short setulous seta on anterior margin. Coxal endite consisting of seven teeth, two short setae and one short claw-like seta. Palp consisting of four indistinct podomeres. Basis with one long setulous seta (exopodite) near proximal end and medium setulous seta on posterodistal end. First podomere of endo<!--PageBreak--><!--PageBreak-->podite about one and a half times as long as basis, with one medium anterodistal seta and setulae on anterior margin. Second podomere half as long as first podomere, with two long and one medium setulous setae on middle of anterior margin, one medium mediodistal seta, and one medium posterodistal seta. Third podomere small, with four medium setae on distal end.</p><p>Maxillula (Fig. <xref ref-type="fig" rid="F5">5D</xref>). Thin branchial plate (exopodite) with ten plumose setae. Basal podomere with one palp (endopodite) and three endites. Palp consisting of two distinct podomeres: first podomere with five long setae on distal end; second podomere two-thirds as long as first podomere, with one long and one medium setae on distal end. Outer two endites with five setae, and posteriormost one with four setae.</p><p>Male brush-shaped organ (Fig. <xref ref-type="fig" rid="F5">5E</xref>). Consisting of two branches (right and left) each with 16 setae on distal margin.</p><!--PageBreak--><p>Fifth limb (Fig. <xref ref-type="fig" rid="F6">6A</xref>). Four articulated podomeres; two distal podomeres and claw somewhat thickened. First podomere with one medium setulous anterodistal seta, one long setulous posteroproximal seta and setulae along both margins. Second podomere <!--PageBreak-->five-fourths as long as first podomere, with one short anterodistal seta. Third podomere bare and half length of second podomere. Fourth podomere same length as third podomere with rows of setulae on anterior surface and one stout distal claw.</p><fig id="F6" position="float" orientation="portrait"><label>Figure 6.</label><caption><p>Appendages of <italic><tp:taxon-name><tp:taxon-name-part taxon-name-part-type="genus">Paracobanocythere</tp:taxon-name-part> <tp:taxon-name-part taxon-name-part-type="species">vietnamensis</tp:taxon-name-part></tp:taxon-name></italic> sp. n. <bold>A</bold> and <bold>C</bold> male paratype (<named-content xmlns:xlink="http://www.w3.org/1999/xlink" content-type="dwc:institutional_code" xlink:type="simple">NSMT</named-content>-Cr 24320) <bold>B</bold> male holotype (<named-content xmlns:xlink="http://www.w3.org/1999/xlink" content-type="dwc:institutional_code" xlink:type="simple">NSMT</named-content>-Cr 24314) <bold>D</bold> female paratype (<named-content xmlns:xlink="http://www.w3.org/1999/xlink" content-type="dwc:institutional_code" xlink:type="simple">NSMT</named-content>-Cr 24326) <bold>A</bold> fifth limb <bold>B</bold> sixth limb <bold>C</bold> seventh limb <bold>D</bold> sixth limb. Scale bar indicates 50 µm.</p></caption><graphic xmlns:xlink="http://www.w3.org/1999/xlink" xlink:href="zookeys-559-017-g006.jpg" position="float" orientation="portrait" xlink:type="simple" id="oo_76096.jpg"/></fig><p>Sixth limb (Fig. <xref ref-type="fig" rid="F6">6B</xref>). Three podomeres, of which two are flimsy and weakly developed. First podomere with one medium setulous seta on middle of anterior margin and one long setulous seta on middle of posterior margin. Second podomere two-thirds as long as first podomere, posterior margin flabby, with one long setulous seta on antero-distal end. Basal part of third podomere same length as second podomere, with flabby elongated sheet distally and two weakly developed long branches.</p><p>Seventh limb (Fig. <xref ref-type="fig" rid="F6">6C</xref>).Four articulated podomeres, all very large. First podomere with one short setulous seta on antero-distal end, one medium setulous seta on near postero-proximal part, and setulae along anterior margin. Second podomere five-fourths as long as first podomere, with one short seta and row of setulae on antero-distal end. Third podomere one-third as long as second podomere, with rows of setulae on <!--PageBreak-->anterior surface and distal margin. Fourth podomere same length as third podomere, with rows of setulae on anterior surface and distal margin, with one stout, club-shaped distal claw with rows of setulae on middle part, near distal part, and around distal end.</p><p>Male copulatory organ (Fig. <xref ref-type="fig" rid="F7">7</xref>). Copulatory duct very long, more than length of capsule. Tip of capsule (<abbrev xmlns:xlink="http://www.w3.org/1999/xlink" xlink:title="tip of capsule" xlink:type="simple">Tc</abbrev>) and distal lobe (<abbrev xmlns:xlink="http://www.w3.org/1999/xlink" xlink:title="distal lobe" xlink:type="simple">Dl</abbrev>) asymmetric in right and left hemipenes. Right hemipenis (Fig. <xref ref-type="fig" rid="F7">7A</xref>): <abbrev xmlns:xlink="http://www.w3.org/1999/xlink" xlink:title="tip of capsule" xlink:type="simple">Tc</abbrev> almost square distal part with rounded corner; <abbrev xmlns:xlink="http://www.w3.org/1999/xlink" xlink:title="distal lobe" xlink:type="simple">Dl</abbrev> finger-shaped, bending ventrally at half. Left hemipenis (Fig. <xref ref-type="fig" rid="F7">7B</xref>): <abbrev xmlns:xlink="http://www.w3.org/1999/xlink" xlink:title="tip of capsule" xlink:type="simple">Tc</abbrev> slender, bending ventrally near the tip; <abbrev xmlns:xlink="http://www.w3.org/1999/xlink" xlink:title="distal lobe" xlink:type="simple">Dl</abbrev> acute-angle triangular, curving ventrally at half; additional pincer-like structure (<abbrev xmlns:xlink="http://www.w3.org/1999/xlink" xlink:title="pincer-like structure" xlink:type="simple">Ps</abbrev>) and hooked process (<abbrev xmlns:xlink="http://www.w3.org/1999/xlink" xlink:title="hooked process" xlink:type="simple">Hp</abbrev>) exist. Both hemipenes bearing one long and two short setae on ventral margin (vestigial furca).</p><fig id="F7" position="float" orientation="portrait"><label>Figure 7.</label><caption><p>Copulatory organ of <italic><tp:taxon-name><tp:taxon-name-part taxon-name-part-type="genus">Paracobanocythere</tp:taxon-name-part> <tp:taxon-name-part taxon-name-part-type="species">vietnamensis</tp:taxon-name-part></tp:taxon-name></italic> sp. n. Male, paratype (<named-content xmlns:xlink="http://www.w3.org/1999/xlink" content-type="dwc:institutional_code" xlink:type="simple">NSMT</named-content>-Cr 24320) <bold>A</bold> internal view of right organ <bold>B</bold> internal view of left organ. Abbreviations: <abbrev xmlns:xlink="http://www.w3.org/1999/xlink" xlink:type="simple">Dl<def><p> distal lobe</p></def></abbrev> <abbrev xmlns:xlink="http://www.w3.org/1999/xlink" xlink:type="simple">Hp<def><p> hooked process</p></def></abbrev> <abbrev xmlns:xlink="http://www.w3.org/1999/xlink" xlink:type="simple">Ps<def><p> pincer-like structure</p></def></abbrev> <abbrev xmlns:xlink="http://www.w3.org/1999/xlink" xlink:type="simple">Tc<def><p> tip of capsule</p></def></abbrev>. Scale bar indicates 50 µm.</p></caption><graphic xmlns:xlink="http://www.w3.org/1999/xlink" xlink:href="zookeys-559-017-g007.jpg" position="float" orientation="portrait" xlink:type="simple" id="oo_76097.jpg"/></fig><p>Eye. Present.</p></tp:treatment-sec><tp:treatment-sec sec-type="Description of adult female"><title>Description of adult female.</title><p>Carapace (Fig. <xref ref-type="fig" rid="F2">2E, F, I, J, L</xref>). Both left and right valve of female slightly greater than valves of male (Table <xref ref-type="table" rid="T2">2</xref>, Fig. <xref ref-type="fig" rid="F9">9</xref>). In dorsal view, <!--PageBreak-->width of carapace slightly greater than that of male (Fig. <xref ref-type="fig" rid="F2">2I, J</xref>). Anterior and posterior margins more tapered rather than those of male (Fig. <xref ref-type="fig" rid="F2">2E, F</xref>).</p><p>Sixth limb (Fig. <xref ref-type="fig" rid="F6">6D</xref>). Four articulated podomeres with slender, more normal proportions than the male limb. First podomere with one medium setulous anterodistal seta and one medium setulous posteroproximal seta. Second podomere four-thirds as long as first podomere, with one short anterodistal seta. Third podomere bare and half as long as first podomere. Fourth podomere same length as third podomere, with row of setulae on anterior distal surface, with one tapering distal claw.</p><p>Posterior part of body and female genitalia (Fig. <xref ref-type="fig" rid="F8">8</xref>). Sclerotized framework of paired genital openings trapezoidal in shape. Spermathecal duct very long, connecting with genital opening and receptaculum seminis. Two setulose setae (vestigial caudal rami) situated near each genital opening. Five rows of tiny setulae on abdominal end.</p><fig id="F8" position="float" orientation="portrait"><label>Figure 8.</label><caption><p>Posterior body and genitalia of <italic><tp:taxon-name><tp:taxon-name-part taxon-name-part-type="genus">Paracobanocythere</tp:taxon-name-part> <tp:taxon-name-part taxon-name-part-type="species">vietnamensis</tp:taxon-name-part></tp:taxon-name></italic> sp. n. Female, paratype (<named-content xmlns:xlink="http://www.w3.org/1999/xlink" content-type="dwc:institutional_code" xlink:type="simple">NSMT</named-content>-Cr 24326). Scale bar indicates 50 µm.</p></caption><graphic xmlns:xlink="http://www.w3.org/1999/xlink" xlink:href="zookeys-559-017-g008.jpg" position="float" orientation="portrait" xlink:type="simple" id="oo_76098.jpg"/></fig></tp:treatment-sec><tp:treatment-sec sec-type="Dimensions"><title>Dimensions.</title><p>See Table <xref ref-type="table" rid="T2">2</xref> and Fig. <xref ref-type="fig" rid="F9">9</xref>.</p><fig id="F9" position="float" orientation="portrait"><label>Figure 9.</label><caption><p>Scatter plots of valves of <italic><tp:taxon-name><tp:taxon-name-part taxon-name-part-type="genus">Paracobanocythere</tp:taxon-name-part> <tp:taxon-name-part taxon-name-part-type="species">vietnamensis</tp:taxon-name-part></tp:taxon-name></italic> sp. n.</p></caption><graphic xmlns:xlink="http://www.w3.org/1999/xlink" xlink:href="zookeys-559-017-g009.jpg" position="float" orientation="portrait" xlink:type="simple" id="oo_76099.jpg"/></fig></tp:treatment-sec><tp:treatment-sec sec-type="Occurrence"><title>Occurrence.</title><p>So far known only from type locality.</p></tp:treatment-sec><tp:treatment-sec sec-type="Etymology"><title>Etymology.</title><p>Named in recognition of this being the first record of <italic><tp:taxon-name><tp:taxon-name-part taxon-name-part-type="genus">Paracobanocythere</tp:taxon-name-part></tp:taxon-name></italic> from Vietnam.</p></tp:treatment-sec><tp:treatment-sec sec-type="Remarks"><title>Remarks.</title><p>
              <italic><tp:taxon-name><tp:taxon-name-part taxon-name-part-type="genus">Paracobanocythere</tp:taxon-name-part> <tp:taxon-name-part taxon-name-part-type="species">grandis</tp:taxon-name-part></tp:taxon-name></italic> and other three species including <italic><tp:taxon-name><tp:taxon-name-part taxon-name-part-type="genus">Paracobanocythere</tp:taxon-name-part> <tp:taxon-name-part taxon-name-part-type="species">vietnamensis</tp:taxon-name-part></tp:taxon-name></italic> sp. n. are easily distinguishable by the length of carapace (Table <xref ref-type="table" rid="T3">3</xref>). While <italic><tp:taxon-name><tp:taxon-name-part taxon-name-part-type="genus">Paracobanocythere</tp:taxon-name-part> <tp:taxon-name-part taxon-name-part-type="species">grandis</tp:taxon-name-part></tp:taxon-name></italic> has an exceptionally large carapace (approximately 500 µm) for this genus (<xref ref-type="bibr" rid="B16">Higashi and Tsukagoshi 2011</xref>), those of the other three species are relatively smaller (roughly 300 µm) (<xref ref-type="bibr" rid="B10">Gottwald 1983</xref>, <xref ref-type="bibr" rid="B16">Higashi and Tsukagoshi 2011</xref>). Furthermore, the female carapace larger than that of the male in <italic><tp:taxon-name><tp:taxon-name-part taxon-name-part-type="genus">Paracobanocythere</tp:taxon-name-part> <tp:taxon-name-part taxon-name-part-type="species">grandis</tp:taxon-name-part></tp:taxon-name></italic>, and that is opposite to the status in the other three species (Table <xref ref-type="table" rid="T3">3</xref>). The carapace shape as well as appendage morphologies including chaetotaxy and the number of podomeres, of <italic><tp:taxon-name><tp:taxon-name-part taxon-name-part-type="genus">Paracobanocythere</tp:taxon-name-part> <tp:taxon-name-part taxon-name-part-type="species">vietnamensis</tp:taxon-name-part></tp:taxon-name></italic> <!--PageBreak-->sp. n. are quite similar to those in <italic><tp:taxon-name><tp:taxon-name-part taxon-name-part-type="genus">Paracobanocythere</tp:taxon-name-part> <tp:taxon-name-part taxon-name-part-type="species">hawaiiensis</tp:taxon-name-part></tp:taxon-name></italic> and <italic><tp:taxon-name><tp:taxon-name-part taxon-name-part-type="genus">Paracobanocythere</tp:taxon-name-part> <tp:taxon-name-part taxon-name-part-type="species">watanabei</tp:taxon-name-part></tp:taxon-name></italic> (Table <xref ref-type="table" rid="T3">3</xref>). One slight difference is found in the chetotaxy of the sixth limb of male, i.e., the first podomere lacks the one short seta on antero-distal end, which is present in <italic><tp:taxon-name><tp:taxon-name-part taxon-name-part-type="genus">Paracobanocythere</tp:taxon-name-part> <tp:taxon-name-part taxon-name-part-type="species">hawaiiensis</tp:taxon-name-part></tp:taxon-name></italic> and <italic><tp:taxon-name><tp:taxon-name-part taxon-name-part-type="genus">Paracobanocythere</tp:taxon-name-part><!--PageBreak--><tp:taxon-name-part taxon-name-part-type="species">watanabei</tp:taxon-name-part></tp:taxon-name></italic> but absent in <italic><tp:taxon-name><tp:taxon-name-part taxon-name-part-type="genus">Paracobanocythere</tp:taxon-name-part> <tp:taxon-name-part taxon-name-part-type="species">vietnamensis</tp:taxon-name-part></tp:taxon-name></italic> sp. n. Moreover, the faintly granular texture of carapace surface of <italic><tp:taxon-name><tp:taxon-name-part taxon-name-part-type="genus">Paracobanocythere</tp:taxon-name-part> <tp:taxon-name-part taxon-name-part-type="species">vietnamensis</tp:taxon-name-part></tp:taxon-name></italic> sp. n. has never been reported from <italic><tp:taxon-name><tp:taxon-name-part taxon-name-part-type="genus">Paracobanocythere</tp:taxon-name-part> <tp:taxon-name-part taxon-name-part-type="species">hawaiiensis</tp:taxon-name-part></tp:taxon-name></italic> and <italic><tp:taxon-name><tp:taxon-name-part taxon-name-part-type="genus">Paracobanocythere</tp:taxon-name-part> <tp:taxon-name-part taxon-name-part-type="species">watanabei</tp:taxon-name-part></tp:taxon-name></italic>. As for the morphology of the male coplatory organ, the new species can be easily distinguished from these two species. Specifically, the left hemipenis of <italic><tp:taxon-name><tp:taxon-name-part taxon-name-part-type="genus">Paracobanocythere</tp:taxon-name-part> <tp:taxon-name-part taxon-name-part-type="species">vietnamensis</tp:taxon-name-part></tp:taxon-name></italic> sp. n. possesses <abbrev xmlns:xlink="http://www.w3.org/1999/xlink" xlink:title="pincer-like structure" xlink:type="simple">Ps</abbrev> and <abbrev xmlns:xlink="http://www.w3.org/1999/xlink" xlink:title="hooked process" xlink:type="simple">Hp</abbrev>, whereas these structures are not observed in the original description of either of the two other species (Table <xref ref-type="table" rid="T3">3</xref>).</p><table-wrap id="T3" position="float" orientation="portrait"><label>Table 3.</label><caption><p>Morphological difference among four species of <italic><tp:taxon-name><tp:taxon-name-part taxon-name-part-type="genus">Paracobanocythere</tp:taxon-name-part></tp:taxon-name></italic>.</p></caption><table id="TID0E6ZAG" rules="all"><tbody><tr><th rowspan="1" colspan="1">Character</th><th rowspan="1" colspan="1">
              <italic><tp:taxon-name><tp:taxon-name-part taxon-name-part-type="genus">Paracobanocythere</tp:taxon-name-part> <tp:taxon-name-part taxon-name-part-type="species">hawaiiensis</tp:taxon-name-part></tp:taxon-name></italic>
            </th><th rowspan="1" colspan="1">
              <italic><tp:taxon-name><tp:taxon-name-part taxon-name-part-type="genus">Paracobanocythere</tp:taxon-name-part> <tp:taxon-name-part taxon-name-part-type="species">grandis</tp:taxon-name-part></tp:taxon-name></italic>
            </th><th rowspan="1" colspan="1">
              <italic><tp:taxon-name><tp:taxon-name-part taxon-name-part-type="genus">Paracobanocythere</tp:taxon-name-part> <tp:taxon-name-part taxon-name-part-type="species">vietnamensis</tp:taxon-name-part></tp:taxon-name></italic> sp. n.</th><th rowspan="1" colspan="1">
              <italic><tp:taxon-name><tp:taxon-name-part taxon-name-part-type="genus">Paracobanocythere</tp:taxon-name-part> <tp:taxon-name-part taxon-name-part-type="species">watanabei</tp:taxon-name-part></tp:taxon-name></italic>
            </th></tr><tr><td rowspan="1" colspan="1">Male</td><td rowspan="1" colspan="1"/><td rowspan="1" colspan="1"/><td rowspan="1" colspan="1"/><td rowspan="1" colspan="1"/></tr><tr><td rowspan="1" colspan="1">Carapace, length (left; right) [µm]</td><td rowspan="1" colspan="1">256–290</td><td rowspan="1" colspan="1">497–519; 481–503</td><td rowspan="1" colspan="1">325–347; 322–338</td><td rowspan="1" colspan="1">240–254; 236–250</td></tr><tr><td rowspan="1" colspan="1">height (left; right) [µm]</td><td rowspan="1" colspan="1">84–97</td><td rowspan="1" colspan="1">166–175; 157–165</td><td rowspan="1" colspan="1">105–117; 100–111</td><td rowspan="1" colspan="1">67–82; 72–80</td></tr><tr><td rowspan="1" colspan="1">granular texture on surface</td><td rowspan="1" colspan="1">–</td><td rowspan="1" colspan="1">–</td><td rowspan="1" colspan="1">present</td><td rowspan="1" colspan="1">–</td></tr><tr><td rowspan="1" colspan="1">Antennula, one seta on middle of anterior margin of fourth podomere</td><td rowspan="1" colspan="1">present</td><td rowspan="1" colspan="1">present</td><td rowspan="1" colspan="1">absent</td><td rowspan="1" colspan="1">absent</td></tr><tr><td rowspan="1" colspan="1">Mandibula, one seta on antero-distal end of basis</td><td rowspan="1" colspan="1">absent</td><td rowspan="1" colspan="1">present</td><td rowspan="1" colspan="1">present</td><td rowspan="1" colspan="1">present</td></tr><tr><td rowspan="1" colspan="1">Maxillula, seta number on endites (anterior; middle; posterior)</td><td rowspan="1" colspan="1">5 to 6</td><td rowspan="1" colspan="1">(6; 5; 4)</td><td rowspan="1" colspan="1">(5; 5; 4)</td><td rowspan="1" colspan="1">(5; 5; 4)</td></tr><tr><td rowspan="1" colspan="1">Sixth limb, one short seta on antero-distal end of 1st podomere</td><td rowspan="1" colspan="1">present</td><td rowspan="1" colspan="1">present</td><td rowspan="1" colspan="1">absent</td><td rowspan="1" colspan="1">present</td></tr><tr><td rowspan="1" colspan="1">third podomere</td><td rowspan="1" colspan="1">weakly developed</td><td rowspan="1" colspan="1">clearly segmented</td><td rowspan="1" colspan="1">weakly developed</td><td rowspan="1" colspan="1">clearly segmented</td></tr><tr><td rowspan="1" colspan="1">Seventh limb, proximal spines and hook-shaped structure on distal claw</td><td rowspan="1" colspan="1">absent</td><td rowspan="1" colspan="1">presnt</td><td rowspan="1" colspan="1">absent</td><td rowspan="1" colspan="1">absent</td></tr><tr><td rowspan="1" colspan="1">Brush-shaped organ, seta number</td><td rowspan="1" colspan="1">12</td><td rowspan="1" colspan="1">16</td><td rowspan="1" colspan="1">16</td><td rowspan="1" colspan="1">16</td></tr><tr><td rowspan="1" colspan="1">Copulatory organ, pincer-like structure and hooked process on left hemipenis</td><td rowspan="1" colspan="1">absent</td><td rowspan="1" colspan="1">absent</td><td rowspan="1" colspan="1">present</td><td rowspan="1" colspan="1">absent</td></tr><tr><td rowspan="1" colspan="1">Female</td><td rowspan="1" colspan="1"/><td rowspan="1" colspan="1"/><td rowspan="1" colspan="1"/><td rowspan="1" colspan="1"/></tr><tr><td rowspan="1" colspan="1">Carapace, length (left; right) [µm]</td><td rowspan="1" colspan="1">260–344</td><td rowspan="1" colspan="1">466–486; 457–471</td><td rowspan="1" colspan="1">346–361; 342–359</td><td rowspan="1" colspan="1">252–266; 246–259</td></tr><tr><td rowspan="1" colspan="1">height (left; right) [µm]</td><td rowspan="1" colspan="1">92–117</td><td rowspan="1" colspan="1">162–171; 151–158</td><td rowspan="1" colspan="1">115–120; 113–119</td><td rowspan="1" colspan="1">81–89; 81–86</td></tr><tr><td rowspan="1" colspan="1">length and height larger than male</td><td rowspan="1" colspan="1">no</td><td rowspan="1" colspan="1">yes</td><td rowspan="1" colspan="1">no</td><td rowspan="1" colspan="1">no</td></tr></tbody></table></table-wrap></tp:treatment-sec><tp:treatment-sec><!--Section generated to contain objects referenced in tp:taxon-treatment.--><fig id="F1" position="float" orientation="portrait"><label>Figure 1.</label><caption><p>Map showing sampling locality of <italic><tp:taxon-name><tp:taxon-name-part taxon-name-part-type="genus">Paracobanocythere</tp:taxon-name-part> <tp:taxon-name-part taxon-name-part-type="species">vietnamensis</tp:taxon-name-part></tp:taxon-name></italic> sp. n. <bold>A</bold> western part of Southeast Asia <bold>B</bold> Phu Quoc Island, Vietnam <bold>C</bold> The Dăm Ngoài Island. Arrowhead indicates the type locality.</p></caption><graphic xmlns:xlink="http://www.w3.org/1999/xlink" xlink:href="zookeys-559-017-g001.jpg" position="float" orientation="portrait" xlink:type="simple" id="oo_76091.jpg"/></fig></tp:treatment-sec><ref-list><ref id="B16"><mixed-citation xmlns:xlink="http://www.w3.org/1999/xlink" xlink:type="simple">
          <person-group><name name-style="western"><surname>Higashi</surname><given-names>R</given-names></name><name name-style="western"><surname>Tsukagoshi</surname><given-names>A</given-names></name></person-group> (<year>2011</year>) <article-title>Four new species of the interstitial Family <tp:taxon-name><tp:taxon-name-part taxon-name-part-type="family">Cobanocytheridae</tp:taxon-name-part></tp:taxon-name> (<tp:taxon-name><tp:taxon-name-part taxon-name-part-type="subphylum">Crustacea</tp:taxon-name-part></tp:taxon-name>: <tp:taxon-name><tp:taxon-name-part taxon-name-part-type="class">Ostracoda</tp:taxon-name-part></tp:taxon-name>) from central Japan.</article-title> <source>Zootaxa</source> <volume>2924</volume>: <fpage>33</fpage>–<lpage>56</lpage>.</mixed-citation></ref><ref id="B10"><mixed-citation xmlns:xlink="http://www.w3.org/1999/xlink" xlink:type="simple">
          <person-group><name name-style="western"><surname>Gottwald</surname><given-names>J</given-names></name></person-group> (<year>1983</year>) <article-title>Interstitielle Fauna von Galapagos (XXX). <tp:taxon-name><tp:taxon-name-part taxon-name-part-type="order">Podocopida</tp:taxon-name-part></tp:taxon-name> 1 (<tp:taxon-name><tp:taxon-name-part taxon-name-part-type="class">Ostracoda</tp:taxon-name-part></tp:taxon-name>).</article-title> <source>Mikrofauna Meeresboden</source> <volume>90</volume>: <fpage>1</fpage>–<lpage>187</lpage>.</mixed-citation></ref></ref-list></tp:taxon-treatment>
